# Supplementary material for: Stretchable and Conductive Cellulose/Conductive Polymer Composite Films for On-Skin Strain Sensors
Source: Materials (Basel). 2022 Jul 19;15(14):5009. doi: 10.3390/ma15145009 (PMC9317044; doi:10.3390/ma15145009)
Supplement: Supplementary file 1 [file materials-15-05009-s001.zip]

Archive with 1 entries (1 files):
- materials-1797317-supplementary.pdf
